# Supplementary material for: Lessons Learned from the COVID-19 Pandemic: Interpreting Vaccination Strategies in a Nationwide Demographic Study
Source: Vaccines (Basel). 2024 May 26;12(6):581. doi: 10.3390/vaccines12060581 (PMC11209574; doi:10.3390/vaccines12060581)
Supplement: Supplementary file 1 [file vaccines-12-00581-s001.zip]

Archive with 1 entries (1 files):
- vaccines-2991881-supplementary.pdf
